# Supplementary material for: All Roads Lead to Susceptibility: The Many Modes of Action of Fungal and Oomycete Intracellular Effectors
Source: Plant Commun. 2020 Apr 24;1(4):100050. doi: 10.1016/j.xplc.2020.100050 (PMC7748000; doi:10.1016/j.xplc.2020.100050)
Supplement: Supplemental Table 1. Filamentous Phytopathogen Intracellular Effectors and Their Host Targets [file mmc1.xlsx]

## Sheet: Sheet1
Supplemental Table S1: Filamentous phytopathogen intracellular effectors and their host targets.
Effector	Species	Target	Target is positive or negative regulator of defence	Effector mode of action	Biological function	Type of Organism	Reference
PexRD2	Phytophthora infestans	StMAP3Kε	positive	RD2 interacts with the kinase domain of MAP3Ke inhibiting its activity	Signalling	Hemibiotroph	King et al., 2014
Pi22926	Phytophthora infestans	StMAP3Kβ2	positive	Pi22926 interacts with the MAP3Kb kinase domain	Signalling	Hemibiotroph	Ren et al., 2019
Pi17316	Phytophthora infestans	StVIK	negative	Pi17316 requires VIK to enhance pathogen colonisation and suppress INF1 cell death	Signalling	Hemibiotroph	Murphy et al., 2018
AvrLm1	Leptosphaeria maculans	BnMPK9	negative	AvrLm1 stabilises BnMPK9 increasing its phosphorylation causing increased cell death in the necrotrophic phase	Signalling	Hemibiotroph	Ma et al., 2018
MoNIS1	Magnaporthe oryzae	BAK1 and BIK1	positive	MoNIS1 inhibits BAK1 /BIK1 activity	Signalling	Hemibiotroph	Irieda et al., 2018
CtNIS2	Colletotrichum tofieldiae	BAK1 and BIK1	positive	CtNIS1 inhibits BAK1 /BIK1 activity	Signalling	Root Endophyte	Irieda et al., 2018
Avr2	Phytophthora infestans	StBSL1/2/3	negative	Avr2 targets BSLs to up-regulate brassinosteroid responsive TF CHL1 to suppress immunity	Signalling	Hemibiotroph	Saunders et al., 2012; Turnbull et al., 2017; 2019
PvRXLR131	Plasmopara viticola	BKI1	negative	PvRXLR131 suppresses defence by interaction with plant receptor-like kinase inhibitor BKI1	Signalling	Obligate Biotroph	Lan et al., 2019
Avrblb1, (IPIO1)	Phytophthora infestans	LecRK-I.9	positive	IPIO1 binds to LecRK-1.9 and disrupts CW-PM connections	Signalling	Hemibiotroph	Senchou et al., 2004; Gouget et al., 2006; Bouwmeester et al., 2011
AvrPiz-t	Magnaporthe oryzae	OsAKT1	positive	AvrPiz-t suppresses OsAKT1 mediated K+ currents	Signalling	Hemibiotroph	Shi et al., 2018
AVRblb2	Phytophthora infestans	Calmodulin	ND	Avrblb2 binding to calmodulin is required for its recognition by Rpi-blb2	Signalling	Hemibiotroph	Naveed et al., 2019
Pi13628 (SFI5)	Phytophthora infestans	Calmodulin	ND	Sfi5 suppresses PTI by interacting with calmodulin	Signalling	Hemibiotroph	Zheng et al., 2018
IPIO4	Phytophthora infestans	RpiBLB1	positive	IPIO4 can interact with the CC domain of Blb1 to suppress AvrBlb1 recognition	Signalling	Hemibiotroph	Chen et al., 2012
RxLR207	Phytophthora capsici	BPA1 and BPL	negative	RxLR207 decreases stability of BPA1 and BPLs, leading to decreased stability of ACD11, in a 26S proteasome-dependent manner	Signalling	Hemibiotroph	Li et al., 2019b
PsAvh262	Phytophthora sojae	GmBIP1/2/3/4	negative	PsAvh262 stabilises BiPs to supress ER stress-triggered cell death and promote infection.	Signalling	Hemibiotroph	Jing et al., 2016
PiAvr3a	Phytophthora infestans	CMPG1	positive	Avr3a stabilises CMPG1 and inhibits its activity	Protein Regulation	Hemibiotroph	Bos et al., 2010; Gilroy et al., 2011
Pi02860	Phytophthora infestans	NRL1	negative	Pi02860 utilises host susceptibility factor NRL1 to degrade the immune regulator SWAP70	Protein Regulation	Hemibiotroph	Yang et al., 2016; He et al., 2018
Pi06087	Phytophthora infestans	StUBK	positive	SFI3 targets potato UBK to suppress early immune transcriptional responses	Protein Regulation	Hemibiotroph	He et al., 2019
See1	Ustilago maydis	SGT1	positive	See1 blocks phosphorylation of SGT1	Protein Regulation	Biotroph	Redkar et al., 2015; Lanver et al., 2017
AvrPiz-t	Magnaporthe oryzae	APIP6	positive	AvrPiz-t destabilises APIP6 suppressing E3 ligase activity which is required for PTI	Protein Regulation	Hemibiotroph	Park et al., 2012
AvrPiz-t	Magnaporthe oryzae	APIP10	positive	AvrPiz-t destabilises APIP10 suppressing E3 ligase activity which is required for PTI	Protein Regulation	Hemibiotroph	Park et al., 2016
Pi04314	Phytophthora infestans	StPPIc 1/2/3	negative	Pi04314 interacts with PP1c via a KVxF motif and is thought to redirect PP1c activity	Protein Regulation	Hemibiotroph	Boevink et al., 2016a
CSEP0105	Blumeria graminis f. sp. hordei	Hsp16.9 and Hsp17.5	positive	CSEP0105 inhibits the ability of heat shock protein HSP16.9 to act as a chaperone.	Protein Regulation	Obligate Biotroph	Ahmed et al., 2015
Avrblb2	Phytophthora infestans	C14	positive	AvrBlb2 inhibits the secretion of C14 into the apoplast	Protein Regulation	Hemibiotroph	Bozkurt et al., 2011
PsAvh240	Phytophthora sojae	GmAP1	positive	PsAvh240 supresses secretion of GmAP1	Protein Regulation	Hemibiotroph	Guo et al., 2019
Pi03192	Phytophthora infestans	StNTP1 and StNTP2	positive	Pi03192 interacts with NTP1 and NTP2 and prevents their re-localisation from the ER into the nucleus	Transcription	Hemibiotroph	McLellan et al., 2013
BLN04, BLR05, BLR08 and BLR09	Bremia lactucae	LsNAC069	positive	Several effectors target stress-related LsNAC069 and prevent re-localisation into the nucleus	Transcription	Obligate Biotroph	Meisrimler et al., 2019
HaRxL44	Hyaloperonospora arabidopsidis (Hpa)	MED19a	positive	HaRxL44 destabilises Mediator subunit (MED19a)in a proteasome-dependent manner	Transcription	Hemibiotroph	Caillaud et al., 2013
SP7	Rhizophagus irregularis formerly Glomus intraradices	MtERF19	positive	SP7 interacts with MtERF19 to prevent defence gene induction	Transcription	Arbuscular Mycorrhiza Fungus	Kloppholz et al., 2011
PstGSRE1	Puccinia striiformis f. sp. tritici (Pst)	TaLOL2	positive	PstGSRE1 prevents the nuclear localisation of TaLOL2 to supress ROS induced cell death	Transcription	Biotroph	Qi et al., 2019
AvrPiz-t	Magnaporthe oryzae	APIP5	positive	AvrPiz-t suppresses the transcription and accumulation of APIP5	Transcription	Hemibiotroph	Wang et al., 2016b
PNPi	Puccinia striiformis f. sp. tritici	NPR1	positive	PNPi interaction with NPR1 disrupts the NPR1 and TGA2.2 complex	Transcription	Obligate Biotroph	Wang et al., 2016a
PcRXLR48	Phytophthora capsici	NPR1	positive	PcRxLR48 promotes nuclear localisation of NPR1 and inhibits 26S mediated degradation	Transcription	Hemibiotroph	Li et al., 2019a
PpEC23	Phakopsora pachyrhizi	GmSPL12l	negative	ND	Transcription	Biotroph	Qi et al., 2016
VdSCP41	Verticillium dahliae	CBP60g and SARD1	positive	VdSCP41 blocks CBP60g activation of defense-related genes	Transcription	Hemibiotroph	Qin et al., 2018
PcCRN12	Phytophthora capsici	SlTCP14	positive	CRN12 changes SlTCP14 subnuclear localisation reducing chromatin binding	Transcription	Hemibiotroph	Stam et al., 2013
MiSSP7	Laccaria bicolor	JAZ6	negative	MiSSP7 stabilizes JAZ6 protein	Transcription	Ectomycorrhizal fungi Mutualist	Plett et al., 2014
MLP124017	Melampsora larici-populina	TPL4	ND	ND	Transcription	Obligate Biotroph	Petre et al., 2015
Six8	Fusarium oxysporum	TPL	ND	ND	Transcription	Hemibiotroph	Gawehns et al., 2014
Jsi1	Ustilago maydis	TPL	positive	Jsi1 activates ET signalling by disrupting ERF-TPL complex formation	Transcription	Biotroph	Darino et al., 2019
HaRxL106	Hyaloperonospora arabidopsidis	RCD1	positive	HaRxL106 manipulates RCD1 to reduce defence gene expression	Transcription	Obligate biotroph	Wirthmueller et al., 2018
PsAvh52	Phytophthora sojae	GmTAP1	negative	PsAvh52 re-localises GmTAP1 into the nucleus leading to histones acetylation during early infection	Transcription	Hemibiotroph	Li et al., 2018
PsCRN108, DNA binding protein	Phytophthora sojae	DNA heat shock promotor elements	positive	PsCRN108 binds DNA heat shock element and prevents AtHsfA1a binding	Transcription	Hemibiotroph	Song et al., 2015
CgEP1	Colletotrichum graminicola	DNA	ND	Binds to DNA	Transcription	Hemibiotroph	Vargas et al., 2016
AeCRN13	Aphanomyces euteiches	DNA	ND	AeCRN13 has anHNH‐like endonuclease motif and binds DNA causing DNA damage response	Transcription	Biotroph	Ramirez-Garces et al., 2016
Tin2	Ustilago maydis	ZmTTK1	positive	Tin2 prevents 26S degradation of TTK1, promoting an anthocyanin TF and lowering lignin	Transcription	Biotroph	Tanaka et al., 2014; Lanver et al., 2017
Pi04089	Phytophthora infestans	StKRBP1	negative	Pi04089 stabilises StKRBP1 to regulate mRNA	RNA trafficking and processing	Hemibiotroph	Wang et al., 2015
PsAvr3c	Phytophthora sojae	GmSKRP1/2	negative	PsAvr3c stabilises GmSKRPs to regulate pre-mRNA splicing and plant immunity	RNA trafficking and processing	Hemibiotroph	Huang et al., 2017
AvrPiz-t	Magnaporthe oryzae	APIP12	positive	APIP12 is required for the accumulation of transcripts of PR genes upon the infection	RNA trafficking and processing	Hemibiotroph	Tang et al., 2017
PST02549	Puccinia striiformis f. sp. tritici	TaEDC4	ND	ND	RNA trafficking and processing	Obligate Biotroph	Petre et al., 2016
PSR1	Phytophthora sojae	PINP1	positive	PSR1 interacts with PINP1 which regulates miRNA and siRNA accumulation	RNA trafficking and processing	Hemibiotroph	Qiao et al., 2015
PSR2	Phytophthora sojae	DRB4	positive	PSR2 suppresses RNA silencing in plants by inhibiting small RNA biogenesis	RNA trafficking and processing	Hemibiotroph	Xiong et al., 2014; Hou et al., 2019
PexRD54	Phytophthora infestans	ATG8CL/Joka2	positive	PexRD54 interacts with ATG8CL to increase autophagosome formation and deplete Joka2 out of ATG8CL complex	Cellular trafficking	Hemibiotroph	Dagdas et al., 2016; 2018; Maqbool et al., 2016;
Avr1	Phytophthora infestans	Sec5	positive	Avr1 stabilises Sec5 and manipulates host vesicle trafficking	Cellular trafficking	Hemibiotroph	Du et al., 2015
Avr3a	Phytophthora infestans	DRP2	positive	Avr3a blocks endocytosis of active FLS2 supressing flg22-triggered PTI	Cellular trafficking	Hemibiotroph	Chaparro-Garcia et al., 2015
RxLR24	Phytophthora brassicae	RABA	positive	RxLR24 prevents RABA GTPase-mediated secretion of PR-1 and PDF1.2	Cellular trafficking	Hemibiotroph	Tomczynska et al., 2018
BEC4	Blumeria graminis f. sp. hordei	HvARF-GAP	both	ND	Cellular trafficking	Obligete biotroph	Schmidt et al., 2014
ROPIP1	Blumeria graminis f. sp. hordei	HvRACB	negative	ROPIP1 co-localises with HvRACB and HvMAGAP1 at microtubules causing MT disruptions	Cellular trafficking	Obligete biotroph	Nottensteiner et al., 2018
Avr1-CO39 and Avr-Pia and Avr-PikD	Magnaporthe oryzae	Pi21	negative	Pi21, an RATX1/HMA protein is a S factor (but effectors recognised by RATX1 domain in R protein RGA5, which is an integrated decoy)	Cellular trafficking	Hemibiotroph	Fukuoka et al., 2009; Ortiz et al., 2017; Guo et al., 2018
Cmu1 (chorismate mutase)	Ustilago maydis	SA biosynthesis	positive	Reducing SA accumulation by depletion of chorismate	Metabolism	Biotroph	Djamei et al., 2011; Lanver et al., 2017
VdIsc1 isochorismatase	Verticillium dahliae	SA biosynthesis	positive	hydrolysing isochorismate, the precursor of SA	Metabolism	Hemibiotroph	Liu et al., 2014
PsIsc1	Phytophthora sojae	SA biosynthesis	positive	hydrolysing isochorismate, the precursor of SA	Metabolism	Hemibiotroph	Liu et al., 2014
PsCRN63	Phytophthora sojae	GmCAT1	positive	PsCRN63 interacts with catalase to regulate ROS and PCD	Metabolism	Hemibiotroph	Zhang et al., 2015
PsAvr3b	Phytophthora sojae	GmCYP1	negative	Avr3b interacts with GmCYP1 to activate Avr3b hydrolase activity	Metabolism	Hemibiotroph	Dong et al., 2011; Kong et al., 2015
Pst18363	Puccinia striiformis f. sp. tritici	TaNUDX23	negative	Pst18363 stabilises TaNUDX23, to supress ROS accumulation	Metabolism	Biotroph	Yang et al., 2020
PsAvr3b, nudix hydrolase	Phytophthora sojae	defence signalling	ND	Effector is a nudix hydrolase, plant nudix hydrolases are negative regulators of immunity	Metabolism	Hemibiotroph	Dong et al., 2011
PiAvr3a, PsAvr1b, PcAvr3a1, PcAvr3a12	Phytophthora infestans, sojae and capsici	AtCAD7	negative	Avr3a effector stabilises AtCAD7 to supress PTI	Metabolism	Hemibiotroph	Li et al., 2019c
Avh238	Phytophthora sojae	Type 2 GmACS	positive	PsAvh238 leads to ACS 26S degradation to supress ET biosynthesis	Metabolism	Hemibiotroph	Yang et al., 2019
PcAvr3a12	Phytophthora capsici	FKBP15-2	positive	PcAvr3a12 inhibits FKBP15-2 PPIase activity to supress ER based immunity	Metabolism	Hemibiotroph	Fan et al., 2018
AvrL567-A	Melampsora lini	LuCKX1.1	ND	AvrL567‐A increase LuCKX1.1 activity against substrates N6‐(Δ2‐isopentenyl)‐adenine (2iP) and trans‐zeatin	Metabolism	Biotroph	Wan et al., 2019
PEC6	Puccinia striiformis f. sp. tritici	adenosine kinases	positive	ND	Metabolism	Obligate Biotroph	Liu et al., 2016
ND = Not Determined
